# Supplementary material for: Physiotherapy Intervention for Promoting Comfort in Palliative Care Patients: A Focus Group Study
Source: Cancers (Basel). 2025 Jun 27;17(13):2167. doi: 10.3390/cancers17132167 (PMC12249118; doi:10.3390/cancers17132167)
Supplement: Supplementary file 1 [file cancers-17-02167-s001.zip]

Archive with 1 entries (1 files):
- cancers-3647462-supplementary.pdf
